# Supplementary material for: Discovery of pathway biomarkers from coupled proteomics and systems biology methods
Source: BMC Genomics. 2010 Nov 2;11(Suppl 2):S12. doi: 10.1186/1471-2164-11-S2-S12 (PMC2975409; doi:10.1186/1471-2164-11-S2-S12)
Supplement: Additional file 1 — Pathway-Protein Association Matrix [file 1471-2164-11-S2-S12-S1.xls]

## Sheet: Sheet1
PATHWAYID	PATHWAYNAME	PATHWAYCLASS	NN	NA	NB	NC	A1AT_HUMAN	A2MG_HUMAN	A7YIK3_HUMAN	AMPN_HUMAN	ANT3_HUMAN	C1R_HUMAN	CFAB_HUMAN	CO3_HUMAN	CO4A_HUMAN	CRKL_HUMAN	CYFP1_HUMAN	DDB1_HUMAN	ERBB2_HUMAN	FIBB_HUMAN	FINC_HUMAN	FLNA_HUMAN	FLNB_HUMAN	GELS_HUMAN	HERC2_HUMAN	KNG1_HUMAN	MYH9_HUMAN	MYPT1_HUMAN	PLMN_HUMAN	PRP19_HUMAN	PSA1_HUMAN	PSMD1_HUMAN	Q6U2E9_HUMAN	Q6U2L6_HUMAN	Q99533_HUMAN	ROCK2_HUMAN	SYAC_HUMAN	SYEP_HUMAN	SYFA_HUMAN	SYFB_HUMAN	SYMC_HUMAN	SYRC_HUMAN	TLN1_HUMAN	VINC_HUMAN	VTNC_HUMAN	VWF_HUMAN
hsa04610	Complement and coagulation cascades	Cellular Processes; Immune System	367	11	8	9	↑↑	↓ ↑			↓↓↓	↑↑	↑↑↑	↑↑↑	↑↑↑					↑ ↑						↓ ↓			↓↓				↑	↑												↑↑
hsa04810	Regulation of actin cytoskeleton	Cellular Processes; Cell Motility	682	8	4	4			↑							↓	↓				↓↓			↓↓↓			↓ ↑	↓↓								↓↓↓								↓
hsa04510	Focal adhesion	Cellular Processes; Cell Communication	701	6	8	6										↓			↓↓		↓↓	↑↓	↓					↓↓							↑	↓↓↓							↓	↓	↓↓	↑↑
hsa05322	Systemic lupus erythematosus	Human Diseases; Immune Disorders	2191	3	3	4						↑↑		↑↑↑	↑↑↑																		↑	↑
hsa00970	Aminoacyl-tRNA biosynthesis	Genetic Information Processing; Translation	109	2	2	5																															↓	↓	↑↑↑	↓	↑	↓ ↓
hsa00480	Glutathione metabolism	Metabolism; Metabolism of Other Amino Acids	148	1	1	0				↑↑
hsa03050	Proteasome	Genetic Information Processing; Folding, Sorting and Degradation	134	1	0	1																									↑	↓
hsa04120	Ubiquitin mediated proteolysis	Genetic Information Processing; Folding, Sorting and Degradation	405	1	1	2												↓							↓ ↓					↑
hsa04512	ECM-receptor interaction	Environmental Information Processing; Signaling Molecules and Interaction	307	1	3	3															↓↓														↑										↓↓	↑↑
hsa04614	Renin-angiotensin system	Cellular Processes; Endocrine System	57	1	1	0				↑↑
hsa04640	Hematopoietic cell lineage	Cellular Processes; Immune System	1361	1	1	0				↑↑
(row is pathway, column is protein. Up arrow is for up-regulated, and down arrow for down-regulated. Red is for Study A, green for Study B, and blue for Study C)
PATHWAYID: KEGG pathway id
PATHWAYCLASS: KEGG pathway class
PATHWAYNAME: KEGG pathway name
NN: total number of genes in pathway
NA: number of represented genes in pathway for Study A
NB: number of represented genes in pathway for Study B
NC: number of represented genes in pathway for Study C
